# Supplementary material for: Rural–Urban differences in Use of Rhythm Control Therapies in Patients with Incident Atrial Fibrillation: A Finnish Nationwide Cohort Study
Source: Int J Environ Res Public Health. 2022 Sep 6;19(18):11191. doi: 10.3390/ijerph191811191 (PMC9517432; doi:10.3390/ijerph191811191)
Supplement: Supplementary file 1 [file ijerph-19-11191-s001.zip]

Archive with 1 entries (1 files):
- ijerph-1874184-supplementary.pdf
